# Supplementary material for: The Effect of Nonreversibility on Inferring Rooted Phylogenies
Source: Mol Biol Evol. 2017 Nov 15;35(4):984–1002. doi: 10.1093/molbev/msx294 (PMC5889004; doi:10.1093/molbev/msx294)
Supplement: Supplementary Data [file msx294_supp.zip]

Archive with 2 entries (2 files):
- software_link.html
- SupplMat.pdf
